# Supplementary material for: Dietary Quercetin Regulates Gut Microbiome Diversity and Abundance in Apis cerana (Hymenoptera Apidae)
Source: Insects. 2024 Dec 28;16(1):20. doi: 10.3390/insects16010020 (PMC11766270; doi:10.3390/insects16010020)
Supplement: Supplementary file 1 [file insects-16-00020-s001.zip]

Archive with 1 entries (1 files):
- insects-3378151-supplementary.pdf
